# Supplementary material for: Antimicrobial Resistance in Humans, Animals, Water and Household Environs in Rural Andean Peru: Exploring Dissemination Pathways through the One Health Lens
Source: Int J Environ Res Public Health. 2021 Apr 27;18(9):4604. doi: 10.3390/ijerph18094604 (PMC8123641; doi:10.3390/ijerph18094604)
Supplement: Supplementary file 1 [file ijerph-18-04604-s001.zip]

Archive with 1 entries (1 files):
- ijerph-1118792-supplementary.pdf
